# Supplementary material for: Toward Practical Integration of Omic and Imaging Data in Co-Clinical Trials
Source: Tomography. 2023 Apr 10;9(2):810–28. doi: 10.3390/tomography9020066 (PMC10144684; doi:10.3390/tomography9020066)
Supplement: Supplementary file 1 [file tomography-09-00066-s001.zip]

Archive with 1 entries (1 files):
- tomography-2225935-supplementary.pdf
